# Supplementary material for: Morphological Evolution of Hybrid Block Copolymer Particles: Toward Magnetic Responsive Particles
Source: Polymers (Basel). 2023 Sep 7;15(18):3689. doi: 10.3390/polym15183689 (PMC10534701; doi:10.3390/polym15183689)
Supplement: Supplementary file 1 [file polymers-15-03689-s001.zip]

Archive with 1 entries (1 files):
- polymers-2580964-supplementary.pdf
